# Supplementary material for: Role of the Anaphase-Promoting Complex Activator Cdh1 in the Virulence of Cryptococcus neoformans
Source: J Fungi (Basel). 2024 Dec 23;10(12):891. doi: 10.3390/jof10120891 (PMC11678062; doi:10.3390/jof10120891)
Supplement: Supplementary file 1 [file jof-10-00891-s001.zip]

Archive with 1 entries (1 files):
- jof-3270904-supplementary.pdf
